# Supplementary material for: Effects of Smoking on Inflammatory Markers in a Healthy Population as Analyzed via the Gut Microbiota
Source: Front Cell Infect Microbiol. 2021 Jul 23;11:633242. doi: 10.3389/fcimb.2021.633242 (PMC8342938; doi:10.3389/fcimb.2021.633242)
Supplement: Supplementary file 1 [file Table_1.xlsx]

## Sheet: Supplementary Table1
Species information	Average relative abundance(log10)	LDA-value	P-value	Enriched group
Acidaminococcus_fermentans	2.39822	2.01075	0.00105386	Y
Adlercreutzia_equolifaciens	3.02989	2.6715	3.14926e-11	N
Akkermansia_muciniphila	3.48494	2.89915	0.00571307	N
Alistipes_finegoldii	3.28786	2.93939	2.92839e-08	N
Alistipes_indistinctus	3.61106	3.3546	0.00419106	N
Alistipes_onderdonkii	4.02577	3.67777	3.28994e-10	N
Alistipes_putredinis	4.59833	4.21657	3.92626e-07	N
Alistipes_senegalensis	2.56083	2.23934	3.44088e-13	N
Alistipes_shahii	3.87491	3.50937	4.42826e-09	N
Alistipes_spAP11	3.19734	2.9248	5.97975e-06	N
Anaerotruncus_unclassified	2.37921	2.06361	2.83355e-07	Y
Bacteroidales_bacteriumph8	3.57002	3.13957	4.02493e-10	Y
Bacteroides_caccae	4.07372	3.35496	4.19711e-06	N
Bacteroides_cellulosilyticus	3.56643	2.87922	1.18437e-06	N
Bacteroides_clarus	3.22377	2.94337	4.95156e-05	N
Bacteroides_eggerthii	4.21782	3.67137	7.3935e-05	Y
Bacteroides_faecis	3.13387	2.66553	2.53113e-05	Y
Bacteroides_gallinarum	0	3.40554	0.000842849	Y
Bacteroides_intestinalis	3.40718	2.85385	2.96909e-05	N
Bacteroides_massiliensis	4.14244	3.40595	0.00038912	Y
Bacteroides_nordii	2.84321	2.4632	0.000769882	N
Bacteroides_oleiciplenus	2.49388	2.04301	0.043494	N
Bacteroides_plebeius	4.42208	3.57242	0.0136347	N
Bacteroides_salyersiae	3.45383	2.96935	4.18363e-07	Y
Bacteroides_stercoris	4.63723	3.89662	3.07617e-06	Y
Bacteroides_uniformis	4.26533	3.47885	0.00980615	N
Bacteroides_vulgatus	4.57409	3.87117	0.0468015	Y
Bacteroides_xylanisolvens	3.59627	2.78915	0.00314779	Y
Barnesiella_intestinihominis	3.69825	3.25113	2.74909e-05	Y
Bilophila_unclassified	3.61112	2.89728	0.000440304	Y
Burkholderiales_bacterium1147	3.30257	2.41109	0.000697291	Y
Campylobacter_hominis	0.873141	2.33556	0.00112734	Y
Clostridium_hathewayi	3.13267	2.76464	0.0174994	N
Clostridium_leptum	2.6183	2.27446	2.48327e-08	N
Clostridium_nexile	3.25317	2.78394	0.0322948	N
Clostridium_spL250	3.74032	3.43336	2.32818e-06	Y
Collinsella_aerofaciens	3.66697	3.01825	5.87921e-05	Y
Comamonas_unclassified	0.4408	2.29532	0.0422729	Y
Coprococcus_catus	3.17436	2.71232	4.21976e-08	Y
Coprococcus_comes	3.42865	2.95032	1.89622e-06	Y
Deinococcus_unclassified	1.12658	2.09204	0.0023141	Y
Dialister_succinatiphilus	3.57625	2.99471	0.0190789	N
Dorea_formicigenerans	3.32056	2.73265	3.03843e-06	Y
Dorea_longicatena	3.75812	3.25461	4.05168e-06	N
Dorea_unclassified	2.6558	2.34041	0.00272056	N
Eubacterium_eligens	4.43288	3.81914	0.000826122	N
Eubacterium_hallii	4.08261	3.36738	2.49687e-05	Y
Eubacterium_ramulus	2.88406	2.2137	0.0052827	N
Eubacterium_rectale	4.71966	4.17275	4.37075e-06	N
Eubacterium_siraeum	3.04245	2.79439	0.0361335	Y
Eubacterium_ventriosum	3.47538	2.84612	0.00218469	N
Faecalibacterium_prausnitzii	4.92936	4.23958	5.23406e-06	N
Fusobacterium_ulcerans	2.99066	2.66788	0.00286571	N
Lachnospiraceae_bacterium1157FAA	3.72992	3.30096	1.44055e-07	Y
Lachnospiraceae_bacterium2146FAA	2.48352	2.16981	0.0413849	Y
Lachnospiraceae_bacterium3146FAA	3.05678	2.61496	0.00311895	Y
Lachnospiraceae_bacterium3157FAACT1	2.47761	2.14221	0.00771384	Y
Lachnospiraceae_bacterium8157FAA	2.88473	2.40706	0.00274877	Y
Lachnospiraceae_bacterium9143BFAA	2.35419	2.11247	0.00107472	Y
Leuconostoc_unclassified	0.697881	2.45431	0.00919241	Y
Megamonas_unclassified	5.02918	4.62537	0.0382357	N
Methanobrevibacter_smithii	2.85284	2.58933	0.000151097	N
Mitsuokella_unclassified	2.73536	2.52692	0.000513017	Y
Odoribacter_splanchnicus	3.77207	3.43543	5.43084e-10	Y
Olsenella_unclassified	1.08777	2.12057	1.47923e-06	Y
Oscillibacter_spKLE1745	2.65754	2.03208	0.00124851	Y
Oscillibacter_unclassified	3.5251	2.70817	5.11386e-06	N
Parabacteroides_distasonis	3.99788	3.05912	0.0227407	N
Parabacteroides_goldsteinii	3.25703	2.88107	0.000185868	N
Parabacteroides_johnsonii	2.88754	2.32689	4.65803e-05	Y
Parabacteroides_merdae	4.09746	3.52345	9.91908e-07	Y
Parabacteroides_unclassified	3.82793	3.45637	0.0364278	N
Paraprevotella_clara	3.33431	2.86138	0.00040891	Y
Paraprevotella_unclassified	3.75647	3.2918	0.00422102	Y
Paraprevotella_xylaniphila	2.83421	2.39111	0.00537319	N
Parasutterella_excrementihominis	3.3183	2.40999	0.00046951	Y
Phascolarctobacterium_succinatutens	4.09813	3.71349	0.0133723	Y
Porphyromonas_bennonis	0.54738	2.27954	0.000801891	Y
Prevotella_stercorea	4.06454	3.40272	0.00786598	Y
Roseburia_hominis	3.64773	3.31948	3.33712e-10	N
Roseburia_inulinivorans	4.3744	3.78863	0.000319985	N
Ruminococcus_albus	1.10778	2.07936	7.2429e-07	Y
Ruminococcus_bromii	4.34621	3.54567	0.00453681	Y
Ruminococcus_callidus	3.59956	3.25118	4.86679e-07	Y
Ruminococcus_gnavus	4.25256	3.80884	0.00196982	Y
Ruminococcus_lactaris	3.42297	2.73782	0.015986	Y
Ruminococcus_obeum	3.7429	3.0732	9.99239e-09	Y
Ruminococcus_sp5139BFAA	4.10472	3.21291	0.000888788	Y
Ruminococcus_torques	3.94449	2.866	0.00121984	N
Streptococcus_constellatus	0.242715	2.39326	0.0322296	N
Streptococcus_lutetiensis	2.45358	2.22596	0.0341478	N
Subdoligranulum_sp4354A2FAA	2.73327	2.34668	6.64066e-05	Y
Subdoligranulum_unclassified	4.40489	4.03493	6.57987e-09	Y
Subdoligranulum_variabile	1.11908	2.35745	7.6447e-07	Y
